# Supplementary material for: Basic Exploratory Study of Bisphenol A (BPA) Dietary Administration to Istrian Pramenka Rams and Male Toxicity Investigation
Source: Toxics. 2022 Apr 29;10(5):224. doi: 10.3390/toxics10050224 (PMC9143511; doi:10.3390/toxics10050224)
Supplement: Supplementary file 1 [file toxics-10-00224-s001.zip]

Archive with 1 entries (1 files):
- toxics-1675497-supplementary.pdf
